# Supplementary material for: Dynamics of Antibiotic Resistance of Streptococcus pneumoniae in France: A Pediatric Prospective Nasopharyngeal Carriage Study from 2001 to 2022
Source: Antibiotics (Basel). 2023 Jun 6;12(6):1020. doi: 10.3390/antibiotics12061020 (PMC10295685; doi:10.3390/antibiotics12061020)
Supplement: Supplementary file 1 [file antibiotics-12-01020-s001.zip]

Archive with 1 entries (1 files):
- antibiotics-2399187-supplementary.pdf
